# Supplementary material for: Stool energy density is positively correlated to intestinal transit time and related to microbial enterotypes
Source: Microbiome. 2022 Dec 12;10:223. doi: 10.1186/s40168-022-01418-5 (PMC9743556; doi:10.1186/s40168-022-01418-5)
Supplement: Supplementary file 2 — Additional file 1. [file 40168_2022_1418_MOESM1_ESM.xlsx]

## Sheet: Raw data
Participants												Enterotype assignment			Key taxa - relative abundance			Alpha diversity		Relative	Outliers (detected by the ROUT method)		Faecal SCFAs (µmol/g faeces)								Urine metabolites (log-transformed relative abundance)			Habitual dietary intake (g/day/kJ)
ID	Gender	Age (years)	Body weight (kg)	Fasting plasma glucose (mmol/L)	Fasting serum insulin (pmol/L)	Fasting serum C-peptide (pmol/L)	Fasting serum total cholesterol (mmol/L)	Fasting serum HDL cholesterol (mmol/L)	Fasting serum LDL cholesterol (mmol/L)	Diastolic blood pressure (mmHg)	Systolic blood pressure (mmHg)	Enterotype assignment	GrayArea	RobustEnterotype	Ruminococcaceae	Bacteroides	Prevotella	Shannon Index	Observed richness	Intestinal transit time (hours)	Stool energy density (J/g dry faeces)	Stool bacterial cell counts (cells per g faeces)	Acetate	Propionate	Isobutyrate	Butyrate	2-methylbutyrate	Isovalerate	Valerate	Caproate	p-Cresol_sulfate_[M+H]	p-Cresol_glucuronide_[M-H]	Phenylacetylglutamine_[M-H]	Protein, total	Fat, total	Carbohydrates, total	Milk and milk products	Cheese and cheese products	Cereals and starch products	Vegetables	Fruits	Meat	Fish	Poultry	Egg and egg products	Potatoes	Dietary fibre	Whole grains	Water
5333	Female	60.56	70.05	4.95	26.94	465.8	6.15	1.33	3.7	81.5	120.5	B	No	B	0.132857	0.306095	4.7619e-05	4.97832	233	2.92881	20018	4923333333	17.7554	8.66328	0.30204	2.48899	0.655944	0.387528	1.17658	0.097968	-3.8991	-2.3792	-1.06632	0.00794339	0.00922849	0.0284066	0.0372444	0.00245276	0.0274784	0.0159071	0.0241244	0.00855382	0.00189177	0.000314456	0.00543976	0.00987665	0.00304727	0.00950578	0.232426
5335	Male	39.09	99	5.47	119.6	1225	5.64	1.01	3.41	75.5	115.5	B	No	B	0.208333	0.111048	0	5.46654	277	15.6314	18955	3463333333	0.64176	3.20616	0.321552	1.47024	0.414888	0.30636	1.32266	0.028464	-4.46296	-2.97694	-1.29668	0.00851092	0.00851609	0.0291974	0.0717253	0.00407559	0.0215901	0.0112209	0.00231395	0.00946512	0.0007707	0.0005138	0.0019324	0	0.00187459	0.00788079	0.0596463
5338	Female	52.53	83.85	6.77	108.6	1125	6.38	1.69	3.56	98.5	155	R	Yes	None	0.272381	0.057619	0.026619	6.448	377	15.1206	21143	8153333333	29.7857	4.626	0.218232	2.59757	0.540816	0.3732	1.10033	0.115056	-4.39777	-2.9914	-1.18377	0.0105481	0.0109579	0.0237811	0.0040568	0.0140772	0.0165083	0.118188	0.0243513	0.00684499	0.00813215	0.00579209	0.00230677	0.00454991	0.00424735	0.0059758	0.486798
5339	Female	52.1	81	5.18	52.46	642.9	5.19	1.26	3.14	71	112.5	R	No	R	0.342476	0.0799524	0.000380952	6.5941	474	56.2866	21205	10200000000	3.2352	0.0012	0.712296	1.84366	1.16407	1.02643	1.8708	0.571584	-3.74114	-2.65893	-1.01388	0.00873705	0.00890028	0.0257539	0.00417618	0.00957263	0.0357584	0.025243	0.00597617	0.0139361	0	0	0.00086982	0	0.00259031	0.00918028	0.376479
5341	Male	52.96	94.8	5.69	68.1	832.4	4.98	1.03	2.75	84	128	R	No	R	0.318143	0.0412857	0.00285714	6.68346	470	80.3077	22739	8686666667	2.94504	NA	0.67848	NA	0.94764	0.869304	1.47394	0.233112	-3.7305	-2.46122	-1.05009	0.00916118	0.00964831	0.0280955	0.0587797	0.00427182	0.0229019	0.0125271	0.00851798	0.0129967	3.41979e-05	0.00478477	0.0011573	0.00453985	0.00175496	0.00511716	0.14856
5342	Female	56.85	69.15	5.45	33.91	509.8	5.81	1.14	3.8	79	111.5	R	No	R	0.238905	0.058381	0.00052381	6.29431	351	37.6163	21201	3943333333	0.56952	0.5364	0.41424	1.20449	0.940416	0.876264	2.02392	0.74832	-3.56703	-2.44372	-0.920468	0.00852483	0.00985319	0.0268673	0.0311359	0.00741489	0.0281939	0.0308423	0.0173261	0.00366024	0.0053384	0	0.00622946	0.000192941	0.0028084	0.00940643	0.224129
5343	Female	51.4	79.55	5.73	45.35	638.9	5.35	1.37	3.31	71.5	113	B	Yes	None	0.270905	0.120476	0.000190476	5.98881	355	0.911513	22021	8276666667	18.5544	5.97192	0.39972	3.6641	1.03699	0.665064	2.48311	3.18367	-4.50277	-3.41263	-1.39041	0.00816257	0.0103966	0.0274213	0.0297131	0.000667425	0.026379	0.0210847	0.0278944	0.0146544	0.000229827	0.00018441	0.00443046	0.00193478	0.00248399	0.00607999	0.329755
5344	Female	54.58	74.3	5.74	59.55	1042	6.5	1.26	3.96	89	132	P	No	P	0.240429	0.122143	0.12981	6.12986	386	14.502	19811	14466666667	12.1855	3.29736	0.79716	2.52602	1.11782	0.87972	2.16007	2.89375	-3.85691	-2.74105	-1.26022	0.00915022	0.00857216	0.0273177	0.018021	0.00585169	0.0245358	0.0199588	0.037131	0.00807833	0.00277999	0.00922085	0.00309093	0	0.00251757	0.00419897	0.227948
5355	Female	40.07	90.8	5.3	76.85	860.8	4.37	1.02	2.72	76	111	B	No	B	0.364286	0.226714	9.52381e-05	5.54917	263	29.1757	5415	9703333333	41.2961	11.1938	0.33612	4.43297	0.7566	0.543888	2.22979	0.054408	-3.85967	-2.74841	-1.24809	0.0075869	0.00916344	0.0279771	0.0347869	0.00300516	0.0201343	0.0157926	0.016523	0.00885855	0.000783716	0.00189827	0.00291957	0.0150529	0.00225751	0.0031626	0.118358
5356	Female	60.87	101.2	6.3	94.75	1083	6.73	2.11	3.31	89	127.5	B	No	B	0.0971905	0.0949524	4.7619e-05	5.06761	233	7.93267	17506	7833333333	4.608	4.968	0.632592	0.447936	0.750696	0.469584	1.17641	0.000936	-3.97928	-3.03548	-1.2481	0.00889321	0.00761314	0.0329127	0.0597829	0.0044279	0.0588785	0.00423889	0.0100242	0.00148837	0.00497846	0	0.00223256	0	0.00456601	0.0213488	0.196954
5360	Female	46.34	75.9	5.75	105.4	1087	4.92	1.13	2.77	82	126	B	Yes	None	0.315762	0.155952	0	5.57049	277	7.8486	18964	10733333333	66.7598	10.1657	0.593328	5.87321	1.33546	1.01947	3.08772	0.14196	-4.28379	-3.12344	-1.48469	0.00687324	0.00801827	0.0325787	0.0107278	0.00370991	0.0347634	0.00676634	0.0254335	0.00486428	0.00389472	0.00173494	0.000448808	0.0257019	0.0036081	0.0114366	0.328978
5361	Female	65.42	82.65	5.2	89.29	836	6.08	1.18	3.58	96	146.5	R	Yes	None	0.220286	0.115571	0.000571429	5.87351	397	21.6433	24131	5686666667	16.9706	NA	1.0974	2.53001	1.41694	1.19717	2.13917	2.26966	-4.03254	-2.86803	-1.11318	0.00941543	0.0105762	0.0238976	0.0294142	0.00886831	0.0338913	0.0206979	0.00194209	0.00548116	0.00499607	0.00458027	0.00145586	0.000505547	0.00253478	0.00928446	0.268322
5362	Male	65.8	103.3	5.77	35.73	606.7	6.14	1.68	3.62	83.5	140.5	R	Yes	None	0.255429	0.0795714	0.0698095	5.76912	287	9.59273	22258	6486666667	45.4625	13.4801	1.54226	8.56464	1.72853	1.1923	2.53622	2.93856	-3.98024	-2.59604	-1.07222	0.00788608	0.00944329	0.028275	0.0288696	0.00489922	0.0247946	0.00706035	0.0119469	0.00822036	0.00465647	0	0.00353673	0.0103468	0.00213126	0.0100025	0.109214
5367	Female	53.7	85.1	5.9	64.45	983.1	6.49	1.43	4.06	88	145.5	B	No	B	0.184905	0.132762	0	5.56991	250	19.7584	22654	12966666667	59.544	20.7674	0.7092	4.98612	1.13482	0.513648	2.66969	0.068592	-4.37673	-3.22134	-1.5753	0.009396	0.008599	0.0302062	0.0541798	0.0114556	0.0251037	0.125148	0.016649	0.00180649	0.00145449	0.00325386	0.0117934	0.000764732	0.00513943	0.00773002	0.190491
5368	Female	61.61	71.3	5.73	19.83	621.8	4.25	1.7	1.84	83.5	129	R	No	R	0.409	0.0467143	9.52381e-05	5.9257	319	12.7528	18776	5806666667	24.7987	5.88912	0.384048	4.5751	1.12001	0.576768	2.61706	4.00087	-3.92191	-2.68492	-1.30105	0.00659561	0.00744882	0.0325893	0.0210521	0.00275318	0.0360362	0.00872683	0.0162524	0.00162342	0.00236877	0.00150097	0.000174201	0.000630645	0.00321032	0.0167183	0.177121
5369	Female	57.05	106.4	5.49	31.11	668	5.93	1.68	3.44	91	132	B	No	B	0.202429	0.128238	4.7619e-05	5.56663	261	4.21669	18734	14600000000	20.4118	4.91448	0.3996	2.1629	0.850728	0.672648	1.80722	1.05468	-4.53709	-3.55197	-1.62742	0.00908068	0.0088924	0.0298657	0.0306187	0.00529156	0.0248979	0.00918895	0.0113592	0.00318368	0.000844774	0.0143178	0.000228183	0.00729393	0.00217111	0.00619844	0.125359
5370	Male	57.11	80.9	5.85	44.49	657.3	4.3	1.24	2.31	95	147.5	B	No	B	0.103524	0.109	0.000142857	4.99031	180	10.8877	16143	9013333333	19.295	NA	0.306696	2.58206	0.463368	0.367584	0.03888	0.022512	-5.11053	-3.8205	-1.75263	0.00985877	0.00831213	0.0290735	0.0253487	0.00327675	0.0242489	0.0394813	0.0200396	0.0209075	0.00123427	0.00162985	0.00236367	0.0190716	0.00276949	0.0059756	0.213092
5371	Male	36.73	86.4	5.79	26.94	435.9	4.25	1.13	2.45	73.5	127	P	No	P	0.228333	0.0508571	0.275714	5.41188	314	14.152	24852	5943333333	28.693	9.48528	0.315216	3.03194	0.575112	0.372648	1.65106	0.340344	-4.87052	-3.50505	-1.25718	0.00750774	0.00943397	0.0293051	0.0368455	0.0030979	0.0248899	0.0258835	0.0201536	0.0109961	0.00131922	0.000410055	0.00189401	0.00320099	0.00267811	0.00707612	0.155782
5372	Female	55.06	67.45	6.16	71.78	861.5	4.81	1.09	3.07	69	114	R	No	R	0.305714	0.0369524	0.0344762	7.11072	522	38.5367	21393	9800000000	NA	NA	0.24312	0.075432	0.4248	0.268368	0.635904	0.316488	-3.72651	-2.52227	-1.16686	0.00772103	0.00761011	0.0336329	0.0382375	0.00391702	0.00967863	0.0110514	0.0682595	0.0161806	0.000168407	0.000252611	0.00289525	0.0020915	0.00217884	0.00249555	0.12454
5373	Male	35.07	103.9	5.18	57.82	617.6	5.72	1.09	3.58	88	126.5	P	No	P	0.24719	0.0248571	0.128095	6.23266	324	14.8859	21772	12300000000	5.63808	2.10072	0.43776	0.531072	0.729192	0.5838	1.34465	0.811656	-4.03787	-2.68367	-0.907848	0.0074464	0.00919757	0.0308179	0.0634456	0.00193977	0.0235483	0.0104305	0.00494084	0.00848938	0	0	0.00281054	0	0.00141966	0.0059264	0.104716
5374	Female	50.02	75.8	4.43	24.83	435	5.87	1.87	3.34	86.5	133.5	P	No	P	0.237905	0.0205238	0.22619	5.69525	270	3.27738	20363	12966666667	14.5723	12.2102	0.481224	2.4071	0.76068	0.60192	2.10734	1.38881	-4.35457	-3.53622	-1.64919	0.00851564	0.00833589	0.0316747	0.0483288	0.00218943	0.0313992	0.0175124	0.0193458	0.0122987	0.000606446	8.86042e-05	0.00135728	0.00520648	0.00303189	0.0126503	0.188137
5375	Female	62.42	81.85	5.58	29.22	456.6	5.4	1.46	3.3	88.5	135.5	B	No	B	0.271667	0.250333	9.52381e-05	6.01098	328	5.7395	23567	10053333333	28.0502	6.88632	0.360456	4.11578	0.600024	0.392448	1.57757	0.636672	-4.2627	-2.88192	-1.09316	0.00659289	0.00923499	0.0295051	0.0288962	0.00325679	0.0255023	0.0146598	0.0171531	0.00481073	0.00235852	0.00128787	0.00277805	4.37315e-05	0.00207315	0.00489863	0.239508
5382	Male	39.24	68.2	5.39	40.79	711.8	5.83	0.91	3.69	63.5	103.5	R	Yes	None	0.293857	0.087619	0.0012381	5.93285	279	15.9226	22463	10070000000	13.578	4.74936	0.656328	1.74559	1.60754	1.01278	2.4271	1.00334	-3.9182	-2.59676	-1.22456	0.0100003	0.00847923	0.0298696	0.0275223	0.00457487	0.0313116	0.0285788	0.0253565	0.0191356	0.000632346	0.00030875	0.00141149	0.00982164	0.00327518	0.00693672	0.0740318
5385	Female	61.82	88.3	6.56	77.17	859	7.05	1.37	4.31	76	121	B	No	B	0.250667	0.143381	4.7619e-05	5.77522	284	29.3554	21298	8736666667	11.7638	NA	0.231312	1.86581	0.313104	0.207768	0.776544	1.59012	-4.43513	-3.2315	-1.27322	0.00743109	0.00684256	0.0318868	0.0343391	0	0.0180846	0.0152531	0.0382345	0.0164575	0.00351584	0	0.00113476	0.0175126	0.00285939	0.00770101	0.321054
5387	Male	39.54	91.75	5.7	85.01	703.2	7	1.19	4.98	75.5	131.5	B	No	B	0.199	0.153714	0.0360476	5.94156	315	15.77	NA	NA	20.0777	14.0573	0.359448	1.95581	0.606936	0.397944	1.40782	0.077016	-4.35145	-3.05426	-1.54026	0.00617288	0.0101248	0.0300189	0.0252326	0.00216617	0.029728	0.0118655	0.00331309	0.0103669	0.000353347	0.00199682	0.00107655	0.00450398	0.00258729	0.0112421	0.100037
5388	Male	40.38	93.9	6.63	140.3	1247	5.91	1.27	3.81	78.5	134	B	No	B	0.165286	0.218381	0	5.41722	216	1.55858	22037	NA	35.8418	9.49536	0.238272	4.54589	0.348672	0.24936	1.21063	0.018336	-4.99901	-3.72157	-1.80686	0.00766626	0.0124091	0.0234192	0.00500016	0.00205666	0.0260457	0.00799052	0.000560389	0.0158616	0.00312849	0.00249974	0.00105533	0.0138422	0.00146959	0.00206567	0.326187
5390	Male	35.85	113.3	5.71	60.12	642.3	5.36	1.31	2.97	79.5	135.5	B	No	B	0.154286	0.174476	0.000238095	5.24354	178	3.87227	19431	6843333333	50.1643	8.9028	0.143832	7.22131	0.16152	0.140928	0.144792	0.016344	-5.43429	-3.82418	-1.61045	0.00601983	0.0100278	0.0287493	0.013359	0.00294374	0.0155529	0.012483	0.0125249	0.0093626	0.000957151	0.00147738	0.000926632	0.00328062	0.00128293	0.00228568	0.240568
5391	Male	61.92	105.9	6.34	58.47	1053	7.63	1.43	5.11	87	143.5	P	No	P	0.220048	0.0799524	0.186714	6.05832	328	20.8054	21324	7796666667	42.2911	16.1777	0.510216	2.84918	0.88332	0.655512	3.69689	0.681504	-4.41124	-3.36235	-1.58627	0.00770713	0.00876341	0.0238281	0.0049685	0.00449928	0.0257612	0.0100524	0.0268561	0.0118756	0.00576886	0	0.000946859	0.0093358	0.00204505	0.00618841	0.25051
5392	Male	24.64	110.5	5.96	93.43	850.3	3.91	1.13	2.06	73.5	115	B	Yes	None	0.227238	0.093619	0.000380952	5.93519	341	5.38138	24019	6506666667	25.2041	2.46864	0.291432	0.958944	0.430728	0.344256	1.63918	1.48606	-4.11752	-2.95032	-1.21671	0.0100906	0.00879752	0.0287414	0.000960927	0.0108938	0.0250655	0.0233107	0.0066731	0.010933	0	0.0121244	0	0.00261612	0.00132491	0.00148735	0.222489
5393	Male	65.73	93.9	6.42	59.16	845.4	5.9	1.27	3.58	90	137	B	No	B	0.122095	0.0574762	9.52381e-05	5.6671	247	0	18466	3503333333	7.36872	5.11872	0.243528	0.997176	0.40116	0.298344	1.00207	0.038064	-4.2754	-3.05043	-1.28797	0.0081909	0.00967499	0.0239581	0.00781516	0.00162872	0.0254529	0.0304078	0.0130824	0.0146772	0.00795089	0	0.0013332	0.00198995	0.0023168	0.00398547	0.392631
5394	Female	45.24	66.25	5.2	74.44	850.4	5.56	1.39	3.42	70.5	117	R	No	R	0.305667	0.0917619	0.003	6.02685	322	72.2615	26329	4923333333	NA	NA	0.307056	0.296976	0.746256	0.413232	0.678096	0.715632	-3.90813	-2.7459	-0.945296	0.00920967	0.0088224	0.0298932	0.099686	0.00250115	0.0200369	0.00777025	0.00677973	0.00873359	0	0	0.000907829	0.015515	0.00188383	0.00431749	0.0437226
5396	Female	23.9	76.55	4.61	47.57	437.9	3.17	1.26	1.57	62.5	104.5	R	No	R	0.354143	0.0480952	0.0224286	6.49603	398	20.2566	19086	2713333333	2.96376	NA	NA	0.260928	0.522432	0.407304	0.784584	0.77196	-3.97328	-2.95155	-1.05052	0.00701283	0.00932767	0.03011	0.0316061	0.00111622	0.0142389	0.0175145	0.0210994	0.0128405	0	0	0.00250484	0.0156986	0.00200777	0.00366836	0.235289
5397	Male	52.63	91.65	6.06	61.44	638.4	5.18	1.21	3.04	86	132	P	No	P	0.10781	0.0340952	0.211238	5.78431	307	17.1773	32540	7296666667	4.51632	0.9948	0.32568	0.172008	0.529248	0.380448	1.54771	0.876288	-4.23181	-3.03319	-1.25585	0.00869098	0.0139076	0.0176904	0.00104339	0.00353296	0.0199259	0.0134308	0.00019235	0.0306278	0	0.00253088	0.00511756	0.00450163	0.00125422	0.00247059	0.155394
5398	Female	33.79	77.5	5.06	77.96	883.9	4.56	1.39	2.43	77	117	R	No	R	0.362619	0.0459524	0.000380952	5.35563	350	34.988	23433	4850000000	NA	NA	0.24528	0.093912	0.404904	0.322464	0.674088	0.313656	-3.78882	-2.79186	-0.971862	0.00894248	0.00967467	0.0276823	0.0713488	0.00359913	0.0302961	0.0387647	0.003586	0.0124708	6.95973e-05	0.000211193	0.00029914	0.00627612	0.00293967	0.010176	0.195248
5400	Female	28.48	73.8	4.96	41.89	612.4	3.35	1.14	1.64	72.5	111.5	P	No	P	0.235476	0.11019	0.126095	6.58013	376	28.1337	20407	8610000000	19.4004	8.28888	0.326472	2.02102	0.536424	0.46692	2.82576	0.9498	-3.96456	-2.45151	-1.21699	0.00719495	0.00837277	0.032913	0.0148117	0.00354075	0.0404811	0.0161958	0.0178524	0.00910609	0.0010992	7.64173e-05	0.00119891	0.00436595	0.00304326	0.0104519	0.225142
5401	Female	47.09	73.15	5.94	73.9	937.3	5.99	1.39	3.69	93	138	R	No	R	0.322333	0.0142381	0.0277619	6.46149	422	22.0034	26798	6140000000	30.2741	10.9886	1.20612	2.80133	1.87591	1.43513	2.55886	0.732504	-4.04205	-2.95387	-0.891703	0.00814009	0.00885547	0.0308887	0.00437409	0.00544042	0.0372563	0.0139184	0.0204566	0.0114155	0.000301066	0.00749793	0.00149047	0.00263068	0.00263551	0.0102948	0.386183
5403	Female	65.99	93.75	6.93	45.92	840.6	5.31	1.59	2.89	77.5	130	P	No	P	0.228095	0.0508571	0.121143	5.33226	324	16.0202	21569	5730000000	40.1738	15.367	0.321384	2.17658	0.558384	0.374208	3.462	2.39422	-4.20457	-3.06095	-1.57028	0.00818484	0.00907193	0.0275014	0.0074193	0.00205358	0.0246234	0.0156059	0.0107735	0.0211546	0.00358444	0	0.00174885	0.0220324	0.00253027	0.00826105	0.275392
5406	Female	39.58	63.6	5.51	56.53	755.2	5.67	1.34	3.58	71	113	R	Yes	None	0.287333	0.0683333	4.7619e-05	5.83162	306	23.1703	23025	7770000000	78.042	13.277	0.515352	9.60804	0.731376	0.495192	4.18157	8.01338	-4.25296	-2.97598	-1.18646	0.00708319	0.00769762	0.0284412	0.0298971	0.000672773	0.0308611	0.0150404	0.0247213	0.0114136	0.00103096	0.00113352	0.00156431	0.00707814	0.00281912	0.00947995	0.449102
5408	Female	59.5	88.05	5.64	56.05	900.8	6.11	1.27	4.07	74.5	128.5	P	No	P	0.222476	0.07	0.209857	5.38357	287	1.44271	20983	3953333333	45.1829	18.5501	0.225648	4.16095	0.309624	0.265992	0.514656	0.225888	-4.14425	-2.93667	-1.39523	0.0097919	0.0088039	0.0271116	0.024644	0.00487738	0.024791	0.0195414	0.0184822	0.0171995	0.000166498	0.00493787	0	0.000332996	0.00222321	0.00542244	0.21263
5410	Male	51.68	95.3	5.43	41.82	561.4	5.2	1.55	2.97	86	142.5	B	Yes	None	0.214476	0.014619	0.000238095	5.90261	321	12.8955	21593	13766666667	24.8086	3.30072	0.298728	2.87585	0.49908	0.309696	1.57913	4.95696	-4.00708	-2.40951	-1.26757	0.00733956	0.0100446	0.0249863	0.0108114	0.00284187	0.0298223	0.00259893	0.00619996	0.010233	0.00103405	0.00664951	0.00505311	0.0021114	0.0017167	0.00442702	0.33452
5411	Male	59.1123	96.85	6.98	116.2	1582	5.57	0.97	3.55	58.025	53.2375	R	Yes	None	0.302381	0.0828095	0	6.06582	385	10.08	21020	5806666667	9.45552	0.68664	0.252528	1.45961	0.43176	0.400968	1.12711	0.062856	-4.0402	-2.87619	-1.43446	0.00900431	0.008699	0.0235689	0.00195086	0.00904414	0.0200697	0.0137633	0.0227821	0.019317	9.80151e-05	0.000155816	0.00267257	0.00806839	0.0020041	0.00435171	0.205461
5413	Male	58.6055	75.8	5.98	168.7	1257	4.54	0.72	2.31	47.7	42.8	B	Yes	None	0.174476	0.028381	0.0439524	5.6666	288	5.04	23740	11366666667	22.9366	8.45784	0.668712	2.32171	1.06942	0.870408	4.09834	4.55498	-4.50543	-3.24985	-1.46252	0.00619798	0.00870165	0.0233887	0.000307578	0.0019947	0.0306742	0.00699808	0.0176436	0.00891529	0.00308562	0	0.000522882	0	0.00283609	0.00889786	0.286939
5414	Male	63.9041	110	7.63	56.11	808.3	5.91	1.34	3.72	59.35	57.175	R	No	R	0.302667	0.034381	0.0140952	6.1589	358	3.12	21426	13800000000	13.5187	1.92648	0.418632	0.846576	0.531408	0.420192	1.0657	1.25866	-3.95428	-3.24521	-1.24519	0.00835027	0.00920219	0.0281622	0.0200812	0.00379387	0.0295951	0.0099881	0.0424392	0.011069	0.0019522	0.0013447	0.00399167	0.00134406	0.00369689	0.0120885	0.210262
5415	Male	58.8055	89.15	5.74	27.68	567.3	5.64	1.22	3.55	56.6625	50.6188	R	Yes	None	0.27119	0.0895238	0.0591905	5.984	346	5.04	23381	15300000000	56.0386	13.1338	0.518448	5.18892	0.855336	0.689928	2.46684	2.56063	-4.77012	-3.8495	-1.68942	0.0101371	0.0101239	0.0260566	0.0263877	0.00718055	0.0259203	0.017417	0.00733244	0.0189237	0.00250406	7.99916e-05	0.00392533	0.000548862	0.00202685	0.00609261	0.261988
5417	Female	46.2466	86.8	5.41	76.19	748.4	5	1.19	3.1	46.45	44.925	B	No	B	0.174524	0.22419	4.7619e-05	5.65511	220	13.92	19453	5910000000	9.71016	7.96248	0.433632	0.209856	0.624456	0.404736	0.719976	0.055824	-3.87284	-2.7592	-1.02134	0.00803682	0.00952424	0.0294971	0.0412793	0.00457501	0.0358025	0.0200902	0.0137086	0.0117527	0.000888608	6.28362e-05	0.000523874	0.0137304	0.00361211	0.013721	0.134831
5420	Male	44.9178	100.8	5.8	56.12	658.7	4.28	1.08	2.23	64.55	57.475	B	Yes	None	0.237048	0.079	0.00719048	5.66482	287	16.08	21722	4776666667	27.606	12.8047	0.4626	1.08137	0.541728	0.480792	1.15507	0.078072	-4.25044	-3.01307	-1.47856	0.00953086	0.00776363	0.0297019	0.0642992	4.54479e-05	0.0242278	0.00566235	0.00910507	0.0143391	0.00591665	0.00134018	0.000648748	0.00978376	0.00213073	0.0116694	0.142984
5421	Male	50.5123	101.6	5.84	60.64	861.9	6.18	1.15	3.98	62.9	56.85	B	Yes	None	0.282333	0.161619	4.7619e-05	5.6131	306	0.96	NA	6850000000	2.47872	3.36336	0.394752	0.61224	0.825408	0.629784	1.49935	0.57048	-3.92427	-2.72612	-1.09187	0.00842148	0.0107149	0.0260826	0.0515178	0.000585705	0.0142969	0.0209924	0.0179776	0.00656946	0.0015838	0.0042365	0.000543627	0.00871263	0.00310437	0.00739288	0.105787
5423	Male	42.1151	84.05	4.99	26.32	344.2	4.96	1.81	2.47	56.325	49.1875	P	No	P	0.264476	0.265381	0.0648095	5.5288	282	19.92	24416	10343333333	47.8529	18.7668	0.221496	6.33974	0.234072	0.227136	3.61951	1.53787	-4.17083	-3.13046	-1.17311	0.00822564	0.0084176	0.0293921	0.00162497	0.00334672	0.028943	0.0188444	0.0222231	0.00631393	0.0113414	0.000177629	0.00204274	0.002074	0.0032759	0.0086181	0.157924
5425	Female	40.8301	70.3	5.78	61.29	747.2	4.28	1.15	2.49	40.075	37.6125	P	No	P	0.301524	0.0284762	0.171524	5.66134	305	7.92	22112	10133333333	61.0258	24.2052	0.631488	4.5619	0.721632	0.570528	3.16726	2.84333	-4.1936	-3.03825	-1.41157	0.00644165	0.0111483	0.0274617	0.0171702	0.00253606	0.0237241	0.0565864	0.00771398	0.00351827	0.000362561	0.00776302	0.00218079	0.0104872	0.00289538	0.00474429	0.2446
5427	Male	48.4767	95.35	6.06	55.89	757.9	5.68	1.02	2.67	60.025	53.8375	B	Yes	None	0.339714	0.026381	0.000238095	5.2358	224	5.04	18791	8233333333	13.2838	2.184	0.5238	0.553584	0.850272	0.702744	1.27826	0.66864	-4.54725	-3.5593	-1.72253	0.00729764	0.00926745	0.0274445	0.0153052	0.00573246	0.0270001	0.0187574	0.000890762	0.00709041	0	0.0065189	0.000272895	0.00521475	0.0014745	0.00237091	0.254582
5428	Female	53.063	76	6.3	67.88	905.1	5.51	1.55	3.19	43.2	40.6	R	No	R	0.231429	0.0365714	0.003	6.94624	542	66.96	16533	3520000000	26.6976	6.53976	0.34836	2.80819	0.53988	0.44364	1.96992	0.061032	-3.72153	-2.3954	-0.870372	0.0074635	0.0109262	0.0231093	0.00463162	0.00105899	0.0204752	0.0182395	0.00928336	0.0206472	0	0.00118765	0.00317875	0.0251802	0.00211173	0.00423071	0.358196
5429	Female	50.537	91.8	6.48	51.76	767.6	4.54	1.26	2.63	52.05	48.975	R	No	R	0.317238	0.078619	0	6.34555	440	60.96	27726	7166666667	16.8202	3.94536	0.681024	2.15136	1.2953	1.11672	2.09172	0.094152	-3.85758	-2.75616	-1.07235	0.0104846	0.00984533	0.0263317	0.0266121	0.00169022	0.0224641	0.0292391	0.0165404	0.0038518	0.0153747	0.0081717	0.0018362	0.0167709	0.00307872	0.00947701	0.307519
5433	Female	59.6356	88.1	5.76	57.92	880.5	4.94	1.16	2.93	47.325	45.7375	B	No	B	0.153286	0.00904762	4.7619e-05	5.04066	226	28.08	18624	3560000000	2.4252	5.38608	0.350304	0.427056	0.458784	0.440232	0.914328	0.058824	-3.86817	-2.85285	-1.30495	0.00693506	0.00855037	0.0290393	0.036878	0.00136684	0.0209651	0.0126865	0.0126049	0.00496107	0.000369202	0.00240532	0.00557573	0.0254786	0.00232338	0.00414048	0.222006
5434	Female	22.3644	76	4.7	52.8	704.4	4.26	1.97	1.55	45.85	41.925	P	No	P	0.185571	0.0418095	0.114619	5.59115	275	25.92	25158	6780000000	17.6899	10.5278	0.435744	2.38519	0.758952	0.523128	2.53598	2.22996	-4.31673	-2.9062	-1.48911	0.00733847	0.00928086	0.0298363	0.0110622	0.00544933	0.0335371	0.0200503	0.00036052	0.00479288	0.00240332	0.000113911	0.00319677	0.00547742	0.00232356	0.00601058	0.1472
5435	Male	65.1342	104.9	5.29	91.91	1112	4.5	1.28	2.61	64.175	58.3125	R	Yes	None	0.27181	0.144381	0.00219048	6.09039	383	54	23162	11566666667	21.1608	4.74576	0.714264	2.2699	1.15884	0.81288	2.35334	2.15004	-3.8592	-2.78223	-1.15057	0.00847462	0.011597	0.0244257	0.0205056	0.00849081	0.0264015	0.00964673	0.00543608	0.0110062	0.000724859	0	0.00582048	0.00766223	0.0014229	0.00179443	0.118431
5438	Female	46.1616	81.15	5.73			4.37	1.04	2.53	43.425	41.9875	R	No	R	0.424714	0.0388095	0.039619	5.66993	297	3.12	22557	5603333333	32.7166	16.6097	1.01959	2.43214	1.58026	1.26509	4.38946	1.58717	-4.3474	-3.06211	-1.17678	0.00843418	0.00889376	0.0299779	0.0721377	0.00328122	0.0242294	0.0101728	0.0244552	0.00571473	7.25273e-05	0.00419313	0.00417097	0.00252971	0.00183163	0.00543071	0.198069
5442	Female	53.5644	72	5.02	44.44	719.1	5.9	1.85	3.26	42.75	39.375	R	No	R	0.322381	0.106524	0.0170952	6.55121	419	35.04	18951	6946666667	13.7746	4.194	0.714264	0.748032	0.96708	0.62136	1.68218	1.67558	-4.46382	-3.32075	-1.20869	0.00709529	0.0105703	0.0225551	0.0175859	0.00539052	0.0190051	0.0194087	0.00986127	0.00380618	0.00036805	0.00622478	0.00662578	0.00100749	0.00139927	0.0017581	0.303842
5445	Male	42.9836	94.8	5.95	102.4	1171	4.37	0.78	2.32	59.55	53.475	R	Yes	None	0.17319	0.00714286	0.001	5.35138	253	5.04	19045	6800000000	66.3802	25.1798	0.263304	6.37944	0.266784	0.252984	2.09837	0.144	-4.46866	-3.14752	-1.27701	0.0091682	0.0098736	0.0257797	0.0300354	0.000372891	0.0250385	0.0285382	0.0107398	0.0215582	0.00312632	0	0.00728982	0	0.00245475	0.00713135	0.201552
5446	Female	55.3616	96.8	6.84	76.8	927.3	6.53	1.54	3.77	55.9	52.15	B	No	B	0.13781	0.0524286	0	5.49405	212	21.12	34157	3533333333	20.3081	3.87264	0.16368	1.15253	0.20568	0.156336	0.580248	0.051168	-4.33184	-3.32208	-1.52461	0.00800074	0.0112939	0.0239919	0.0110329	0.0113433	0.0187233	0.00800932	0.0286534	0.00751113	0.00163508	0	0.00497321	0.00134127	0.00233404	0.00576589	0.246272
5448	Male	45.0986	111.5	5.31	78.34	668.1	5.81	1.41	3.11	70.075	62.9125	B	No	B	0.22081	0.303905	4.7619e-05	4.91368	187	9.12	19123	6936666667	21.9965	12.4349	0.395208	2.99724	0.47724	0.466728	3.12276	0.040584	-5	-4.70006	-1.54895	0.00765463	0.00981195	0.0226853	0.0166607	0.000766015	0.0178185	0.0187361	0.0129303	0.00617685	0.000913448	0.00749184	0.00181922	0.000693874	0.00214538	0.00379058	0.209871
5449	Female	54.011	66.05	5.81	151.9	1288	4.35	0.71	2.65	37.4	35.2	R	Yes	None	0.361524	0.0725238	0.000190476	5.72743	288	12.96	19269	6843333333	34.9829	10.663	0.38124	1.7461	0.421032	0.264408	1.15027	0.038088	-3.95577	-2.88275	-1.36898	0.00645685	0.00705952	0.0318514	0.017849	0.00552459	0.0286907	0.0112162	0.0374839	0.00473006	0.00092804	0	0.000998652	0.00313449	0.0028948	0.0047662	0.418805
5450	Female	57.2301	100.6	6.15	106.1	1216	6.23	1.35	3.95	52.3	51.3	B	No	B	0.301048	0.251857	4.7619e-05	5.50094	261	28.08	21191	4963333333	8.826	5.55528	0.369672	0.999456	0.420624	0.327696	0.935232	0.038424	-3.90095	-2.82183	-1.18207	0.00980417	0.0124688	0.0198327	0.0144706	0.0111843	0.0213878	0.0181718	0.0177282	0.0157015	0	0.0035998	0.00787893	0.00562299	0.00216079	0.00714223	0.290432
5451	Female	56.9589	64.79	4.36	28.9	526	4.6	1.07	3.12	38.925	35.6375	P	Yes	None	0.41881	0.0264762	0.111381	6.51862	484	64.08	24046	4493333333	5.97816	0.6516	0.40704	0.195528	0.75384	0.619872	1.31638	0.955152	-3.72767	-2.46416	-0.946562	0.00961385	0.00861099	0.0299616	0.0231763	0.00493633	0.0270327	0.0482646	0.0564884	0.0104918	0.00316465	0.00246267	0.00521593	0.00817985	0.00419947	0.0107361	0.135345
5453	Female	50.7315	71.95	5.38	41.43	659.9	6.71	1.61	4.03	39.95	37.975	R	Yes	None	0.402571	0.156905	0.000238095	6.35768	418	30.96	18011	4503333333	5.32776	0.69432	0.247824	0.065352	0.3432	0.305328	0.504744	0.059256	-3.71982	-2.51996	-0.91854	0.00755583	0.00857687	0.030862	0.0236514	0.00212603	0.0196248	0.0288187	0.0552915	0.0100482	0	0.0021436	0.00287048	0.00208153	0.00336859	0.00687606	0.371081
5454	Female	53.9068	85.05	5.66	63.99	832.7	5.72	1.43	3.47	45.75	44.125	B	Yes	None	0.220238	0.122238	0.000142857	5.93697	314	25.92	NA	11800000000	NA	NA	NA	NA	NA	NA	NA	NA	-4.13947	-2.83195	-1.2948	0.00834055	0.00823536	0.0244288	0.00299188	0.00610959	0.0213986	0.0172639	0.00367608	0.00847962	0.00123692	0.0127825	0.000348387	0.0151075	0.00171795	0.00497995	0.306654
5455	Female	52.2247	80.75	5.59	55.64	979	5.46	1.53	3.29	44.6	42.5	B	Yes	None	0.281238	0.0994762	0.000238095	5.82544	312	6	22830	7123333333	23.3803	6.9936	0.306984	1.4095	0.388632	0.295728	1.3644	1.27054	-4.3166	-3.14731	-1.60689	0.00733224	0.0104458	0.0281418	0.0151946	0.00571912	0.0285332	0.0159846	0.0267797	0.00506387	0.00417748	0.00241129	0.000407902	0.00203327	0.00253807	0.00655222	0.209677
5457	Female	30.3151	73.7	5.3	43.62	616.9	3.58	1.23	1.89	5.875	8.8125	R	No	R	0.381667	0.0260952	0.00052381	6.26636	439	37.92	20876	7926666667	NA	NA	0.138336	NA	0.122352	0.158664	0.174144	0.11412	-3.82256	-2.77985	-1.09361	0.0100645	0.00971031	0.0256934	0.055355	0.00210965	0.0130907	0.0217261	0.0124477	0.00486354	0.0118642	0.00410217	0.00496837	0	0.00186347	0.00337372	0.141379
5458	Female	63.4849	68.2	5.64	49.44	792.6	5.25	1.3	3.25	38.35	36.225	R	No	R	0.38	0.081	0.0393333	6.31141	411	48	23854	4910000000	3.47064	NA	NA	0.035232	0.558552	0.45228	0.647232	0.984192	-3.7806	-2.49046	-1.04823	0.00651264	0.0086298	0.0291752	0.0395439	0.00405908	0.0139183	0.00124881	0.0171534	0.00432608	0.00315126	0	0.00218157	0.00410487	0.00142978	0.00374862	0.172988
5460	Female	54.8986	64.55	4.85	40.49	471	6.04	1.46	3.84	39.05	35.675	R	No	R	0.38919	0.0974762	0.000285714	6.24256	382	30	25310	4950000000	3.4596	0.91368	0.367992	0.423864	0.626616	0.462408	0.823896	1.01414	-4.39104	-3.20964	-1.52077	0.00718506	0.0108991	0.0272759	0.0239881	0.00153062	0.0230249	0.0270536	0.0286491	0.00398023	0.00713455	0.000107639	0.00323585	0.0071814	0.00282033	0.00541504	0.617152
5461	Female	51.8521	84.7	7.78	57.33	922.8	5.64	1.19	3.73	0	0	R	Yes	None	0.267571	0.0788571	0.026381	6.34376	406	55.92	21156	5743333333	22.2492	4.15152	0.453216	0.313536	0.838056	0.474504	0.889776	0.043104	-3.87764	-2.53773	-1.17296	0.00572602	0.00710434	0.0289867	0.0218296	0.00484129	0.012743	0.0206995	0.0143968	0.00457901	0.00111881	0.00115404	0.00111712	0.0061029	0.0014529	0.00215953	0.246245
5462	Female	38.0767	73.6	5.05	29.71	512	5.23	1.75	2.75	43.4	40.1	R	No	R	0.390571	0.0750476	0.0415238	6.41399	468	54.96	23212	10466666667	29.9645	8.41296	0.856464	1.52621	1.40837	1.05876	2.24179	1.71463	-3.76047	-2.75119	-1.08548	0.00613367	0.00815553	0.0284682	0.0184192	0.000519446	0.0291329	0.00424763	0.0251586	0.00651345	0.00199206	0	4.15878e-05	1.0397e-05	0.00249439	0.00899234	0.377395
5463	Female	52	78.05	5.07	34.58	615.8	5.22	1.47	3.02	44.875	41.9625	R	No	R	0.34081	0.0355238	0.000952381	6.89903	571	66	22246	6140000000	NA	NA	0.20388	NA	0.250968	0.250968	0.474288	0.520728	-3.95876	-2.67519	-1.13561	0.00897252	0.00914431	0.0250246	0.0198132	0.002025	0.0260524	0.0175239	0.0232169	0.0103959	0.00464943	0.00739899	0.00412526	5.78507e-05	0.00239176	0.00802089	0.261827
5466	Male	60.8767	95.4	6.14	51.09	840.1	4	0.81	2.6	61.35	54.525	R	Yes	None	0.377524	0.0387619	0.0460476	6.52595	403	3.12	21747	6280000000	28.9555	4.1088	0.350616	2.33753	0.609504	0.49128	1.4562	4.13402	-4.04382	-3.15879	-1.22369	0.00923847	0.00761811	0.0309315	0.0523891	0.00210684	0.0325295	0.0288503	0.0145377	0.00884857	0.00399879	0.000923027	0.00210301	0.0127396	0.0034179	0.0136673	0.137031
5467	Female	63.0329	59.5	6.06	49.06	718.5	6.08	1.37	3.99	35.275	32.5125	B	No	B	0.0424286	0.0941905	0.000904762	5.35345	202	21.12	22131	2173333333	0.89184	2.49408	0.193608	0.357264	0.40164	0.252144	0.048168	0.082392	-4.12518	-2.72704	-1.24155	0.00703897	0.010486	0.0214673	0.015852	0.00895072	0.0201813	0.00976606	0.0215864	0.00559205	0.00116787	0	0.00394907	0.006885	0.00205108	0.00512284	0.345199
5468	Male	54.0192	109.6	5.27	50.21	655.4	5.07	1.44	3.15	66.2	60.5	P	No	P	0.18819	0.00990476	0.256143	5.99926	378	17.04	NA	4823333333	NA	NA	NA	NA	NA	NA	NA	NA	-4.62312	-3.63392	-1.6223	0.00693787	0.0112593	0.0267178	0.00362831	0.00526966	0.0303803	0.00888017	0.00654538	0.00568686	0	0.00537824	0.00731924	0.00129816	0.00194501	0.00584328	0.24943
5469	Male	64.1205	92.4	5.53	79.04	891.3	4.85	0.84	2.98	56.55	51.375	B	Yes	None	0.231571	0.115476	0.050381	5.42059	287	0.96	24470	6256666667	NA	NA	0.201672	0.00264	0.304848	0.213984	0.936864	1.49328	-3.80983	-2.921	-1.17776	0.00848741	0.00849645	0.0313441	0.00532289	0.00407324	0.0333928	0.0118777	0.0339591	0.0194608	0.000749308	0.000131124	0.00150218	0.0029689	0.0029067	0.00715309	0.111647
5473	Male	48.3589	87.1	5.9	40.36	513	4.75	1.06	2.94	55.275	49.4125	R	No	R	0.274857	0.0110952	0.0599524	6.61044	401	24	25643	2780000000	NA	0.42024	0.302712	0.448512	0.434952	0.292032	0.634464	0.385464	-3.82992	-2.56305	-1.08828	0.00785617	0.00777955	0.0305143	0.0166599	0.000142042	0.0469897	0.017521	0.0212658	0.0100594	0.00258331	0.00152398	0	0.00582033	0.00433746	0.0155689	0.120995
5476	Female	22.8438	69.4	5.68	59.89	686.6	3.42	1.2	1.74	42.65	38.675	R	No	R	0.289762	0.103143	0.00966667	6.57189	446	102.96	24473	7740000000	19.1542	7.19952	1.00855	2.36021	1.76765	1.2697	4.18486	1.86295	-3.95296	-2.9154	-1.24873	0.00697476	0.00919025	0.0313058	0.00603088	0.00400973	0.019156	0.0152192	0.0095648	0.0137647	3.7005e-05	0.000143966	0.00457203	7.40101e-05	0.00115027	0.000220911	0.166046
5477	Female	48.0849	69.25	5.13	42.83	560.9	5.02	1.18	3.17	41.025	37.8375	B	Yes	None	0.270762	0.283952	4.7619e-05	5.39036	294	36.96	20386	9123333333	4.76136	3.07968	0.349656	0.384624	0.64428	0.504768	1.22815	0.475032	-3.9805	-2.93999	-1.18343	0.007352	0.0100057	0.0291058	0.0460582	0.00414547	0.0196766	0.0141972	0.0245582	0.00278922	0.00070986	0.00293974	0.00294322	0.00436987	0.00186321	0.0030841	0.183479
5478	Female	26.7726	77.8	4.89	61.91	612.3	4.25	2.03	1.56	45.3	42.1	B	Yes	None	0.264905	0.175714	0.000666667	5.89716	244	27.12	21282	8246666667	23.113	6.42504	0.348336	1.37057	0.600672	0.378624	0.131256	0.043752	-4.16215	-2.95274	-1.37292	0.00802859	0.00867525	0.0313467	0.0375272	0.00140375	0.010242	0.02599	0.0379499	0.00621206	0.00365994	0.00701302	0.00464133	0.0126423	0.00251447	0.00393888	0.225567
5479	Male	65.3726	87	6.21	59.25	857.9	6.56	1.04	4.23	53.6	48.55	P	No	P	0.230143	0.0114286	0.278619	6.19798	473	23.04	22313	4530000000	28.6764	9.17472	0.366864	1.1052	0.453264	0.396072	1.06003	0.239328	-3.89334	-3.16183	-1.32878	0.0120684	0.00909077	0.0246829	0.0594267	0.00727209	0.0226531	0.0114382	0.0310964	0.00979775	0.000934924	0.0120377	0.00617377	0.000983147	0.00268353	0.00908175	0.0721347
5480	Female	31.8027	73.75	5.57	46.33	752.2	5.2	1.72	2.51	43.3	40.1	B	No	B	0.101762	0.366286	0.000380952	5.5534	242	24	23044	761666667	NA	NA	NA	NA	0.147216	0.108888	0.012624	0.015768	-4.47153	-3.72096	-1.96067	0.00761213	0.00884233	0.0298782	0.0233018	0.00291363	0.0143867	0.0676307	0.0538043	0.00428659	0.000624529	0.00361694	0.00177742	0.00509226	0.00387524	0.00514426	0.498607
5481	Male	45.937	101.1	5.82	58.45	760	5.49	1.24	3.56	60.575	55.5625	P	No	P	0.24719	0.0139048	0.160238	6.44025	411	24	NA	6033333333	24.4438	6.6612	0.626856	2.23106	0.767352	0.602472	2.2021	1.70714	-4.25392	-2.94032	-1.13256	0.0078595	0.0101656	0.028241	0.0144924	0.00675189	0.0209174	0.0213057	0.0024434	0.0118064	0.0013215	0	0.002618	0.0211706	0.00182918	0.0045369	0.24937
5621	Female	43.9	79.45	5.54	43.61	679.3	4.55	1.56	2.46	76.5	116	B	No	B	0.093619	0.023619	0.0601429	5.72073	296	9.43073	21949	8126666667	25.0404	8.5956	0.400416	1.65792	0.423312	0.343584	1.04047	0.07764	-3.94455	-2.48941	-1.06162	0.00811823	0.0124935	0.0227787	0.0503943	0.00238176	0.0198498	0.0116325	0.00879751	0.00928111	0.004445	0	0.00552416	0.00502413	0.00181788	0.00687821	0.127091
5623	Female	54.49	93.25	6.71	154.7	1350	4.57	1.04	2.87	93.5	149	B	Yes	None	0.258905	0.0665714	4.7619e-05	6.284	332	8.5386	20790	6633333333	47.1713	5.952	0.258072	6.74986	0.388344	0.260016	1.44871	1.99843	-4.09911	-3.17752	-1.17127	0.00868043	0.00967308	0.0279744	0.00346681	0.00740374	0.0461313	0.0156928	0.00728678	0.00848209	0.00300281	0.00760672	0.00162146	0.00769423	0.00431026	0.0187943	0.182627
[truncated: 3 more columns]
