# Supplementary material for: Stool energy density is positively correlated to intestinal transit time and related to microbial enterotypes
Source: Microbiome. 2022 Dec 12;10:223. doi: 10.1186/s40168-022-01418-5 (PMC9743556; doi:10.1186/s40168-022-01418-5)
Supplement: Supplementary file 3 — Additional file 2. [file 40168_2022_1418_MOESM2_ESM.xlsx]

## Sheet: Prevotella
Genus	r	p-value	p-value (FDR corrected)
g__Prevotella	1	0	0
g__Bacteroides	-0.49	2.28e-06	0.000176375
f__Coriobacteriaceae	0.48	3.28e-06	0.000176375
g__Eggerthella	-0.48	4.15e-06	0.000176375
g__Slackia	0.43	3.66e-05	0.0012444
g__Blautia	-0.42	7.34e-05	0.00207967
g__Methanobrevibacter	0.38	0.000404	0.00981143
f__Christensenellaceae	0.36	0.000615	0.01054
f__Lachnospiraceae_g__	-0.36	0.000619	0.01054
g__Paraprevotella	0.36	0.00062	0.01054
o__RF39_f__g__	0.33	0.00181	0.0279727
g__Adlercreutzia	-0.33	0.00202	0.0286167
g__Catenibacterium	0.27	0.0117	0.153
g__Coprobacillus	-0.26	0.0148	0.171063
g__Desulfovibrio	0.26	0.0151	0.171063
g__Dehalobacterium	0.26	0.0161	0.171063
f__S24-7	0.25	0.0189	0.189
g__Collinsella	0.24	0.0265	0.250278
g__Brachyspira	0.23	0.0338	0.28985
g__Mitsuokella	0.23	0.0341	0.28985
g__Lactobacillus	0.22	0.0429	0.342125
g__[Prevotella]	0.22	0.0468	0.342125
f__[Paraprevotellaceae]	0.21	0.0482	0.342125
g__Clostridium	-0.21	0.0483	0.342125
o__ML615J-28_f__g__	0.21	0.0516	0.348815
o__Bacteroidales	0.21	0.0549	0.348815
g__WAL_1855D	0.21	0.0554	0.348815
f__Lachnospiraceae_Other	-0.2	0.0627	0.360732
f__Ruminococcaceae_g__	0.2	0.0651	0.360732
g__Holdemania	-0.2	0.0702	0.360732
g__Anaerostipes	-0.2	0.0713	0.360732
f__Erysipelotrichaceae_g__	-0.2	0.072	0.360732
g__Megamonas	0.2	0.0723	0.360732
g__Pseudoramibacter_Eubacterium	0.2	0.0729	0.360732
f__[Cerasicoccaceae]_g__	0.19	0.0793	0.360732
g__Rothia	0.19	0.0815	0.360732
f__Veillonellaceae_Other	0.19	0.0823	0.360732
f__Desulfovibrionaceae_g__	0.19	0.0824	0.360732
f__Anaeroplasmataceae_g__	0.19	0.0863	0.360732
g__Comamonas	0.19	0.0864	0.360732
g__Methanosphaera	0.19	0.087	0.360732
g__Oxalobacter	0.19	0.0897	0.363071
g__Pseudomonas	0.18	0.0973	0.384674
g__Anaerovibrio	0.18	0.103	0.392889
g__Anaerofustis	-0.18	0.104	0.392889
f__Leuconostocaceae	0.17	0.111	0.396667
g__Weissella	-0.17	0.112	0.396667
c__Alphaproteobacteria_o__BD7-3_f__g__	-0.17	0.112	0.396667
g__Phascolarctobacterium	0.17	0.116	0.402449
f__Rikenellaceae	-0.16	0.135	0.447885
o__Lactobacillales	-0.16	0.136	0.447885
g__Roseburia	-0.16	0.137	0.447885
g__Peptococcus	0.16	0.145	0.456481
o__SHA-98_f__;g__	0.16	0.145	0.456481
g__Butyricimonas	0.16	0.149	0.460545
g__Campylobacter	0.15	0.157	0.476607
f__Synergistaceae_Other	0.15	0.172	0.512982
g__Porphyromonas	0.15	0.178	0.521724
g__Streptococcus	-0.14	0.198	0.566667
g__Faecalibacterium	-0.14	0.2	0.566667
f__Peptococcaceae_g__	0.14	0.206	0.574098
g__Dialister	0.14	0.218	0.586119
f__mitochondria_Other	-0.13	0.219	0.586119
g__Parvimonas	0.13	0.226	0.586119
g__Ralstonia	-0.13	0.226	0.586119
g__Selenomonas	-0.13	0.231	0.586119
g__Actinobacillus	-0.13	0.231	0.586119
g__rc4-4	0.13	0.242	0.601159
f__Clostridiaceae	0.13	0.244	0.601159
g__Megasphaera	0.13	0.249	0.604714
g__Citrobacter	0.12	0.264	0.632113
g__Ruminococcus	-0.12	0.278	0.649873
g__1-68	0.12	0.282	0.649873
g__Corynebacterium	0.12	0.288	0.649873
f__Enterobacteriaceae_Other	0.12	0.288	0.649873
o__Clostridiales	0.11	0.297	0.649873
g__Actinomyces	0.11	0.3	0.649873
g__Delftia	0.11	0.3	0.649873
g__Succinivibrio	0.11	0.302	0.649873
f__Gemellaceae	0.11	0.314	0.66725
f__Enterobacteriaceae_g__	0.11	0.326	0.67407
g__Chryseobacterium	0.11	0.33	0.67407
f__Rhodobacteraceae_g__	0.11	0.33	0.67407
g__Haemophilus	0.11	0.336	0.67407
g__Atopobium	0.1	0.339	0.67407
g__Acidaminococcus	0.1	0.341	0.67407
g__Cloacibacterium	-0.1	0.35	0.683908
f__Alcaligenaceae_g__	-0.1	0.363	0.693371
g__Proteus	-0.1	0.363	0.693371
g__Enterococcus	-0.1	0.385	0.727222
g__Odoribacter	-0.09	0.39	0.728571
g__Parabacteroides	0.09	0.406	0.748723
f__Lactobacillaceae_other	0.09	0.414	0.748723
g__Bulleidia	0.09	0.414	0.748723
g__Anaerotruncus	-0.09	0.421	0.753368
g__Staphylococcus	-0.09	0.427	0.756146
g__Oscillospira	-0.08	0.441	0.771939
g__Succiniclasticum	-0.08	0.445	0.771939
g__Dysgonomonas	-0.08	0.453	0.777379
g__Lactococcus	-0.08	0.458	0.777379
g__Syntrophomonas	0.08	0.468	0.777379
g__RFN20	0.08	0.471	0.777379
c__TM7-3o__CW040_f__g__	0.08	0.471	0.777379
g__Anaerovorax	0.08	0.479	0.782981
f__Flavobacteriaceae	0.08	0.49	0.787453
f__Victivallaceae_g__	0.08	0.491	0.787453
g__Scardovia	0.07	0.516	0.811009
c__TM7-3_o__I025_f__Rs-045_g__	0.07	0.517	0.811009
g__Peptoniphilus	-0.07	0.52	0.811009
g__Ochrobactrum	0.07	0.526	0.812909
g__Veillonella	-0.07	0.554	0.848468
g__Devosia	-0.06	0.572	0.855913
g__[Eubacterium]	0.06	0.573	0.855913
g__Enhydrobacter	0.06	0.574	0.855913
g__Fusobacterium	0.06	0.579	0.855913
g__Moryella	-0.06	0.586	0.858793
c__TM7-3_o__f__g__	0.06	0.615	0.89359
g__Anaerococcus	0.05	0.64	0.922034
g__Bilophila	0.05	0.647	0.924286
g__Aggregatibacter	0.04	0.684	0.960635
g__Epulopiscium	0.04	0.696	0.960635
f__EtOH8	-0.04	0.704	0.960635
g__cc_115	-0.04	0.706	0.960635
g__Mogibacterium	0.04	0.708	0.960635
f__Dehalobacteriaceae	-0.04	0.709	0.960635
g__Granulicatella	0.04	0.712	0.960635
g__Sutterella	0.04	0.739	0.980076
g__Alloiococcus	0.04	0.746	0.980076
g__Leuconostoc	0.04	0.746	0.980076
g__Dorea	-0.03	0.75	0.980076
g__Peptostreptococcus	-0.03	0.758	0.980076
f__Erysipelotrichaceae_Other	-0.03	0.761	0.980076
f__Ruminococcaceae_Other	0.03	0.786	0.9925
g__Christensenella	-0.03	0.787	0.9925
g__Elizabethkingia	-0.03	0.791	0.9925
o__YS2	0.03	0.794	0.9925
g__Serratia	-0.03	0.808	0.997569
g__Oribacterium	0.03	0.811	0.997569
f__Caulobacteraceae_g__	-0.02	0.823	0.997569
f__Chitinophagaceae	0.02	0.824	0.997569
c__TM7-3_o__CW040_f__F16_g__	0.02	0.829	0.997569
g__Akkermansia	0.02	0.841	0.997569
g__Neisseria	0.02	0.844	0.997569
g__ph2	0.02	0.845	0.997569
g__Turicibacter	0.02	0.871	1
o__Clostridiales_other	0.02	0.871	1
o__Streptophyta	0.02	0.879	1
g__Actinobaculum	0.01	0.895	1
g__Coprococcus	-0.01	0.896	1
g__Leptotrichia	-0.01	0.905	1
g__Finegoldia	-0.01	0.906	1
g__Propionibacterium	0.01	0.915	1
f__[Barnesiellaceae]	-0.01	0.929	1
g__Varibaculum	0.01	0.933	1
g__Rhodococcus	-0.01	0.933	1
g__Pedobacter	0.01	0.935	1
g__Arcanobacterium	-0.01	0.943	1
g__Acinetobacter	-0.01	0.943	1
f__Comamonadaceae_g__	-0.01	0.945	1
g__Bifidobacterium	-0.01	0.947	1
g__Lachnospira	-0.01	0.957	1
f__Veillonellaceae_g__	0	0.964	1
f__Aerococcaceae	0	0.965	1
g__Sphingobacterium	0	0.967	1
g__Lachnobacterium	0	0.984	1
g__[Ruminococcus]	0	0.985	1
c__Alphaproteobacteria_o__RF32_f__g__	0	0.985	1
f__[Mogibacteriaceae]_g__	0	0.991	1
g__Arcobacter	0	1	1
g__Stenotrophomonas	0	1	1

## Sheet: Bacteroides
Genus	r	p-value	p-value (FDR corrected)
g__Bacteroides	1	0	0
g__Prevotella	-0.49	2.28e-06	0.0001938
f__Coriobacteriaceae	-0.47	5.64e-06	0.0003196
g__Faecalibacterium	0.34	0.00172	0.05865
g__[Eubacterium]	-0.33	0.00203	0.05865
g__Dehalobacterium	-0.33	0.00207	0.05865
f__Christensenellaceae	-0.32	0.00243	0.0590143
g__Methanobrevibacter	-0.31	0.00334	0.0686182
o__RF39_f__g__	-0.31	0.00422	0.0686182
g__Eggerthella	0.31	0.00436	0.0686182
g__Odoribacter	0.31	0.00444	0.0686182
o__ML615J-28_f__g__	-0.3	0.0051	0.07225
g__Clostridium	0.29	0.00814	0.106446
g__Lactobacillus	-0.28	0.0102	0.116733
g__Coprococcus	-0.28	0.0103	0.116733
f__Ruminococcaceae_g__	-0.27	0.0129	0.137063
o__Clostridiales	-0.26	0.0158	0.1428
g__Lachnospira	0.26	0.0164	0.1428
g__Desulfovibrio	-0.26	0.0167	0.1428
g__Slackia	-0.26	0.0168	0.1428
g__Citrobacter	0.25	0.0188	0.15219
o__SHA-98_f__;g__	-0.24	0.0241	0.186227
g__Lachnobacterium	-0.23	0.0351	0.25568
f__[Mogibacteriaceae]_g__	-0.23	0.0367	0.25568
f__Synergistaceae_Other	-0.23	0.0376	0.25568
g__Veillonella	0.22	0.0422	0.274267
f__Lachnospiraceae_g__	0.22	0.0466	0.274267
g__Brachyspira	-0.22	0.0466	0.274267
g__Parabacteroides	0.22	0.0471	0.274267
g__Leptotrichia	0.21	0.0484	0.274267
g__Akkermansia	-0.21	0.0566	0.303875
f__Peptococcaceae_g__	-0.21	0.0572	0.303875
g__Catenibacterium	-0.2	0.0616	0.317333
f__S24-7	-0.2	0.0692	0.339528
g__Methanosphaera	-0.2	0.0708	0.339528
g__Oxalobacter	-0.2	0.0719	0.339528
g__Coprobacillus	0.19	0.0761	0.349649
g__Aggregatibacter	0.19	0.0855	0.372419
f__Erysipelotrichaceae_Other	0.19	0.087	0.372419
g__Porphyromonas	-0.18	0.0922	0.372419
f__[Paraprevotellaceae]	-0.18	0.0934	0.372419
g__Dorea	-0.18	0.0934	0.372419
g__Streptococcus	0.18	0.0942	0.372419
g__Paraprevotella	-0.18	0.101	0.3876
g__Anaerovibrio	-0.18	0.103	0.3876
o__Clostridiales_other	-0.17	0.111	0.3876
f__mitochondria_Other	0.17	0.111	0.3876
g__Chryseobacterium	-0.17	0.112	0.3876
f__Rhodobacteraceae_g__	-0.17	0.112	0.3876
g__Collinsella	-0.17	0.114	0.3876
g__Comamonas	-0.17	0.122	0.406667
g__Epulopiscium	-0.17	0.128	0.418462
g__Serratia	0.16	0.143	0.458679
f__Erysipelotrichaceae_g__	0.16	0.146	0.45963
f__Clostridiaceae	-0.15	0.164	0.506909
g__WAL_1855D	-0.15	0.177	0.537321
g__Bilophila	0.14	0.186	0.554737
g__Mogibacterium	-0.14	0.204	0.597931
g__Pseudomonas	-0.14	0.215	0.617231
g__Selenomonas	0.13	0.224	0.617231
o__Streptophyta	0.13	0.235	0.617231
g__Propionibacterium	-0.13	0.236	0.617231
g__Atopobium	-0.13	0.236	0.617231
f__Rikenellaceae	0.13	0.236	0.617231
g__Syntrophomonas	-0.13	0.236	0.617231
f__Veillonellaceae_g__	0.13	0.248	0.626571
g__Staphylococcus	-0.13	0.252	0.626571
g__Campylobacter	0.12	0.254	0.626571
g__Elizabethkingia	0.12	0.255	0.626571
g__Adlercreutzia	0.12	0.258	0.626571
g__Roseburia	0.12	0.268	0.64169
g__Acinetobacter	0.12	0.275	0.649306
f__Alcaligenaceae_g__	0.12	0.291	0.66725
f__Anaeroplasmataceae_g__	-0.11	0.296	0.66725
g__Rothia	-0.11	0.299	0.66725
f__Ruminococcaceae_Other	-0.11	0.301	0.66725
f__Comamonadaceae_g__	-0.11	0.31	0.66725
f__Aerococcaceae	0.11	0.312	0.66725
g__Blautia	0.11	0.313	0.66725
g__Megasphaera	0.11	0.314	0.66725
g__Anaerotruncus	0.11	0.32	0.671605
g__Arcobacter	-0.11	0.331	0.686145
g__Lactococcus	0.11	0.335	0.686145
f__Dehalobacteriaceae	-0.1	0.341	0.689659
g__Sphingobacterium	-0.1	0.353	0.689659
g__Mitsuokella	-0.1	0.354	0.689659
o__Bacteroidales	-0.1	0.356	0.689659
o__YS2	-0.1	0.357	0.689659
g__Succinivibrio	-0.1	0.368	0.698889
g__Peptococcus	-0.1	0.37	0.698889
f__Lactobacillaceae_other	0.09	0.388	0.724835
g__Peptostreptococcus	-0.09	0.394	0.728043
g__Bulleidia	-0.09	0.411	0.745106
c__TM7-3_o__I025_f__Rs-045_g__	0.09	0.412	0.745106
f__Desulfovibrionaceae_g__	-0.09	0.422	0.755158
g__Butyricimonas	-0.09	0.434	0.768542
g__Sutterella	0.08	0.446	0.77101
g__rc4-4	-0.08	0.449	0.77101
g__Devosia	-0.08	0.449	0.77101
g__cc_115	-0.08	0.473	0.800789
g__Megamonas	-0.08	0.483	0.800789
c__TM7-3_o__CW040_f__F16_g__	0.08	0.49	0.800789
g__Christensenella	0.07	0.506	0.800789
g__Leuconostoc	0.07	0.51	0.800789
g__Phascolarctobacterium	-0.07	0.513	0.800789
g__[Ruminococcus]	-0.07	0.516	0.800789
g__Turicibacter	-0.07	0.522	0.800789
g__Anaerostipes	0.07	0.522	0.800789
g__Enterococcus	0.07	0.523	0.800789
f__[Barnesiellaceae]	0.07	0.525	0.800789
g__ph2	0.07	0.529	0.800789
g__Oscillospira	0.07	0.53	0.800789
g__Succiniclasticum	-0.07	0.537	0.800789
c__TM7-3o__CW040_f__g__	-0.07	0.537	0.800789
g__Dysgonomonas	0.07	0.544	0.804174
g__Bifidobacterium	-0.06	0.557	0.813983
f__Leuconostocaceae	0.06	0.565	0.813983
g__Proteus	-0.06	0.565	0.813983
g__Actinomyces	-0.06	0.576	0.822857
g__1-68	-0.06	0.586	0.827886
g__Acidaminococcus	0.06	0.59	0.827886
c__TM7-3_o__f__g__	-0.06	0.598	0.827886
g__Alloiococcus	0.06	0.599	0.827886
f__Flavobacteriaceae	-0.06	0.609	0.83096
g__Peptoniphilus	0.06	0.611	0.83096
g__Weissella	-0.05	0.628	0.847302
g__Corynebacterium	-0.05	0.64	0.85
g__RFN20	-0.05	0.645	0.85
g__Actinobaculum	0.05	0.646	0.85
g__[Prevotella]	-0.05	0.65	0.85
g__Cloacibacterium	0.05	0.664	0.853835
g__Anaerofustis	0.05	0.666	0.853835
g__Fusobacterium	0.05	0.668	0.853835
g__Scardovia	0.04	0.688	0.868889
g__Varibaculum	-0.04	0.69	0.868889
f__Enterobacteriaceae_g__	-0.04	0.729	0.905839
g__Ochrobactrum	0.04	0.73	0.905839
f__EtOH8	-0.04	0.741	0.907071
g__Enhydrobacter	0.04	0.744	0.907071
g__Actinobacillus	-0.04	0.747	0.907071
g__Rhodococcus	-0.03	0.757	0.912695
f__Lachnospiraceae_Other	-0.03	0.766	0.917042
f__Chitinophagaceae	0.03	0.777	0.919172
g__Ruminococcus	-0.03	0.782	0.919172
g__Anaerococcus	-0.03	0.784	0.919172
c__Alphaproteobacteria_o__RF32_f__g__	-0.03	0.792	0.919388
g__Ralstonia	0.03	0.795	0.919388
o__Lactobacillales	0.03	0.82	0.931928
g__Neisseria	-0.02	0.829	0.931928
f__Gemellaceae	-0.02	0.83	0.931928
f__Veillonellaceae_Other	-0.02	0.83	0.931928
g__Pedobacter	0.02	0.84	0.931928
g__Oribacterium	0.02	0.852	0.931928
g__Parvimonas	0.02	0.862	0.931928
g__Stenotrophomonas	-0.02	0.865	0.931928
c__Alphaproteobacteria_o__BD7-3_f__g__	0.02	0.872	0.931928
g__Delftia	0.02	0.876	0.931928
g__Dialister	-0.02	0.883	0.931928
g__Anaerovorax	-0.02	0.888	0.931928
g__Moryella	-0.01	0.9	0.931928
g__Holdemania	-0.01	0.901	0.931928
f__Victivallaceae_g__	0.01	0.904	0.931928
g__Arcanobacterium	-0.01	0.908	0.931928
f__Enterobacteriaceae_Other	0.01	0.908	0.931928
g__Granulicatella	0.01	0.909	0.931928
f__Caulobacteraceae_g__	0.01	0.91	0.931928
g__Pseudoramibacter_Eubacterium	-0.01	0.951	0.964675
f__[Cerasicoccaceae]_g__	0.01	0.955	0.964675
g__Finegoldia	0.01	0.959	0.964675
g__Haemophilus	0	0.966	0.966

## Sheet: Ruminococcaceae
Genus	r	p-value	p-value (FDR corrected)
f__Ruminococcaceae_g__	0.88	9.6e-29	1.632e-26
f__Christensenellaceae	0.53	1.98e-07	1.44925e-05
g__Dehalobacterium	0.52	3.15e-07	1.44925e-05
o__RF39_f__g__	0.52	3.41e-07	1.44925e-05
g__Ruminococcus	0.49	1.55e-06	4.81667e-05
o__Clostridiales	0.49	1.7e-06	4.81667e-05
o__SHA-98_f__g__	0.47	5.32e-06	0.0001292
f__Lachnospiraceae_g__	-0.41	7.89e-05	0.00167662
g__Oscillospira	0.39	0.0002	0.00377778
o__Lactobacillales	-0.39	0.000259	0.004403
f__[Mogibacteriaceae]_g__	0.37	0.000529	0.00817545
o__ML615J-28_f__g__	0.36	0.000634	0.00898167
f__Ruminococcaceae_Other	0.35	0.00116	0.0151692
f__Rikenellaceae	0.34	0.0017	0.0206429
g__Methanobrevibacter	0.33	0.00193	0.0218733
g__Blautia	-0.33	0.00218	0.0231625
f__Peptococcaceae_g__	0.32	0.00314	0.0314
g__Oxalobacter	0.31	0.00389	0.0367389
g__Enterococcus	-0.3	0.00527	0.0471526
g__Eggerthella	-0.29	0.00741	0.062985
g__Streptococcus	-0.28	0.0105	0.085
g__Pseudomonas	0.26	0.0162	0.124913
g__[Ruminococcus]	-0.26	0.0169	0.124913
g__Serratia	-0.26	0.0179	0.126792
g__Lachnospira	0.24	0.0262	0.17816
g__Collinsella	-0.23	0.0325	0.2125
f__Dehalobacteriaceae	0.23	0.0357	0.224036
g__Granulicatella	-0.23	0.0369	0.224036
g__Bilophila	-0.22	0.0394	0.230966
f__Coriobacteriaceae	0.22	0.0444	0.2516
f__Synergistaceae_Other	0.21	0.0509	0.279129
g__Peptococcus	0.21	0.0564	0.299625
g__Lachnobacterium	0.21	0.059	0.303939
g__Cloacibacterium	0.2	0.0611	0.3055
f__Comamonadaceae_g__	0.2	0.0695	0.337571
g__Butyricimonas	0.19	0.0773	0.365028
g__Proteus	-0.19	0.0872	0.400649
f__[Paraprevotellaceae]	0.18	0.0948	0.4165
f__[Cerasicoccaceae]_g__	0.18	0.0979	0.4165
g__Devosia	0.18	0.098	0.4165
f__Erysipelotrichaceae_Other	-0.17	0.112	0.46439
g__RFN20	0.17	0.118	0.471364
g__Propionibacterium	0.17	0.122	0.471364
g__Dysgonomonas	-0.17	0.122	0.471364
c__TM7-3_o__I025_f__Rs-045_g__	-0.17	0.125	0.472222
g__Staphylococcus	-0.16	0.142	0.504035
f__S24-7	0.16	0.151	0.504035
g__Dorea	-0.16	0.152	0.504035
f__Victivallaceae_g__	0.16	0.155	0.504035
g__1-68	0.15	0.161	0.504035
f__Lachnospiraceae_Other	-0.15	0.162	0.504035
f__Erysipelotrichaceae_g__	-0.15	0.163	0.504035
g__Parabacteroides	0.15	0.166	0.504035
g__Weissella	-0.15	0.167	0.504035
g__Fusobacterium	0.15	0.167	0.504035
g__Anaerovorax	0.15	0.169	0.504035
g__Akkermansia	0.15	0.169	0.504035
f__Veillonellaceae_Other	-0.15	0.177	0.512833
f__Alcaligenaceae_g__	0.15	0.18	0.512833
g__Desulfovibrio	0.15	0.181	0.512833
f__EtOH8	0.14	0.192	0.526452
g__cc_115	0.14	0.192	0.526452
c__Alphaproteobacteria_o__RF32_f__g__	0.14	0.206	0.555873
g__Peptoniphilus	-0.14	0.21	0.557812
g__Bifidobacterium	-0.13	0.221	0.578
f__Veillonellaceae_g__	-0.13	0.234	0.598806
g__WAL_1855D	0.13	0.236	0.598806
f__Desulfovibrionaceae_g__	0.13	0.247	0.6175
g__Arcobacter	0.12	0.256	0.627162
g__Atopobium	0.12	0.261	0.627162
g__Dialister	0.12	0.263	0.627162
f__Anaeroplasmataceae_g__	0.12	0.267	0.627162
g__Peptostreptococcus	-0.12	0.27	0.627162
g__Roseburia	-0.12	0.273	0.627162
g__rc4-4	0.12	0.28	0.629872
g__Elizabethkingia	0.12	0.286	0.629872
f__Caulobacteraceae_g__	0.12	0.288	0.629872
f__Clostridiaceae	0.12	0.289	0.629872
g__Delftia	0.11	0.296	0.631149
g__Lactobacillus	-0.11	0.306	0.631149
g__Anaerovibrio	-0.11	0.311	0.631149
g__Scardovia	0.11	0.312	0.631149
g__Bacteroides	-0.11	0.314	0.631149
g__Methanosphaera	0.11	0.316	0.631149
g__Succiniclasticum	0.11	0.319	0.631149
g__Porphyromonas	0.11	0.321	0.631149
g__Acidaminococcus	0.11	0.323	0.631149
g__Enhydrobacter	0.1	0.36	0.685667
g__Syntrophomonas	0.1	0.362	0.685667
g__Succinivibrio	-0.1	0.363	0.685667
g__Coprococcus	-0.1	0.37	0.691209
g__Corynebacterium	-0.1	0.384	0.709565
g__Adlercreutzia	0.09	0.392	0.716559
g__Slackia	0.09	0.401	0.722947
g__Ochrobactrum	0.09	0.404	0.722947
f__Chitinophagaceae	0.09	0.418	0.740208
g__Mogibacterium	-0.09	0.437	0.759796
g__[Eubacterium]	-0.09	0.438	0.759796
g__Megasphaera	-0.08	0.447	0.767576
f__Gemellaceae	-0.08	0.452	0.7684
g__Catenibacterium	-0.08	0.465	0.776667
c__Alphaproteobacteria_o__BD7-3_f__g__	0.08	0.466	0.776667
f__Leuconostocaceae	-0.08	0.472	0.779029
g__Mitsuokella	-0.08	0.479	0.782981
g__Oribacterium	-0.07	0.496	0.798056
g__Aggregatibacter	-0.07	0.503	0.798056
g__Leuconostoc	-0.07	0.504	0.798056
g__Moryella	0.07	0.507	0.798056
o__YS2	0.07	0.512	0.798532
g__Brachyspira	0.07	0.528	0.811228
g__Anaerococcus	-0.07	0.533	0.811228
g__Christensenella	-0.07	0.54	0.811228
g__Actinobaculum	-0.07	0.541	0.811228
g__Pedobacter	0.07	0.544	0.811228
g__Epulopiscium	0.06	0.555	0.820435
g__Alloiococcus	0.06	0.571	0.832105
g__Holdemania	0.06	0.573	0.832105
g__Parvimonas	-0.06	0.587	0.832105
g__Rhodococcus	0.06	0.589	0.832105
g__Stenotrophomonas	0.06	0.598	0.832105
g__Paraprevotella	-0.06	0.606	0.832105
f__[Barnesiellaceae]	0.06	0.607	0.832105
g__Faecalibacterium	0.06	0.616	0.832105
g__Sutterella	-0.05	0.619	0.832105
g__Sphingobacterium	-0.05	0.621	0.832105
g__Selenomonas	0.05	0.628	0.832105
g__Comamonas	-0.05	0.628	0.832105
g__Rothia	0.05	0.631	0.832105
c__TM7-3o__CW040_f__g__	0.05	0.638	0.832105
g__Coprobacillus	-0.05	0.646	0.832105
o__Bacteroidales	0.05	0.648	0.832105
g__Bulleidia	0.05	0.649	0.832105
g__[Prevotella]	0.05	0.651	0.832105
g__Haemophilus	-0.05	0.662	0.835532
g__Acinetobacter	-0.05	0.669	0.835532
g__Ralstonia	-0.05	0.671	0.835532
g__Prevotella	0.04	0.686	0.835532
g__Chryseobacterium	0.04	0.686	0.835532
f__Rhodobacteraceae_g__	0.04	0.686	0.835532
c__TM7-3_o__f__g__	-0.04	0.69	0.835532
g__Clostridium	-0.04	0.693	0.835532
g__Megamonas	-0.04	0.703	0.839301
g__Leptotrichia	0.04	0.706	0.839301
g__Anaerotruncus	0.04	0.719	0.848819
g__Finegoldia	0.03	0.756	0.886345
g__Anaerofustis	0.03	0.782	0.893618
g__Campylobacter	0.03	0.788	0.893618
g__Odoribacter	0.03	0.795	0.893618
g__Arcanobacterium	0.03	0.796	0.893618
f__mitochondria_Other	0.03	0.797	0.893618
f__Lactobacillaceae_other	-0.03	0.799	0.893618
f__Enterobacteriaceae_g__	-0.03	0.799	0.893618
o__Streptophyta	0.03	0.807	0.894156
g__Veillonella	-0.03	0.81	0.894156
f__Aerococcaceae	0.02	0.833	0.913613
g__ph2	-0.02	0.844	0.914968
o__Clostridiales_other	0.02	0.845	0.914968
g__Varibaculum	-0.02	0.859	0.924241
g__Actinomyces	0.02	0.888	0.949434
c__TM7-3_o__CW040_f__F16_g__	-0.01	0.908	0.961925
g__Phascolarctobacterium	0.01	0.911	0.961925
f__Enterobacteriaceae_Other	-0.01	0.923	0.96858
g__Turicibacter	-0.01	0.936	0.973916
f__Flavobacteriaceae	0.01	0.947	0.973916
g__Pseudoramibacter_Eubacterium	-0.01	0.95	0.973916
g__Citrobacter	-0.01	0.951	0.973916
g__Lactococcus	0	0.977	0.992679
g__Neisseria	0	0.981	0.992679
g__Anaerostipes	0	0.992	0.99787
g__Actinobacillus	0	1	1
