# Supplementary material for: Stool energy density is positively correlated to intestinal transit time and related to microbial enterotypes
Source: Microbiome. 2022 Dec 12;10:223. doi: 10.1186/s40168-022-01418-5 (PMC9743556; doi:10.1186/s40168-022-01418-5)
Supplement: Supplementary file 4 — Additional file 3. [file 40168_2022_1418_MOESM3_ESM.xlsx]

## Sheet: Genera_vs_Dry_Energy
Genus*	r	p**
g__Prevotella	0.35	0.023205
f__Lachnospiraceae	-0.34	0.023205
f__Erysipelotrichaceae	-0.26	0.14
f__Ruminococcaceae	0.22	0.2926
g__Blautia	-0.2	0.2926
g__[Ruminococcus]	-0.2	0.2926
g__Ruminococcus	0.18	0.339
g__Phascolarctobacterium	0.17	0.352333
g__Lachnospira	-0.17	0.352333
g__Faecalibacterium	-0.15	0.3906
g__Collinsella	0.15	0.395182
g__Dialister	0.13	0.44975
o__Clostridiales	0.11	0.557308
g__Dorea	-0.08	0.7
g__Bacteroides	-0.08	0.7
g__[Eubacterium]	0.05	0.878062
g__Bifidobacterium	0.04	0.879667
g__Oscillospira	0.04	0.879667
g__Roseburia	0.03	0.914053
g__Akkermansia	0.01	0.944
g__Coprococcus	0.01	0.944
*: spearman rank correlation was determined for all genera with an average relative abundance of 0.1% or more. OTUs that could not be assigned up to the genus level were assigned to a dummy “genus” labeled with the most specific classification available for that OTUs. The first letter of each arrow indicated this level (g: genus, f: family, o: order).
**: p-value after FDR correction (Benjamini–Hochberg).

## Sheet: Genera_vs_transit_time
Genus*	r	p**
g__Oscillospira	0.53	3.171e-06
g__Faecalibacterium	-0.47	4.9455e-05
f__Lachnospiraceae	-0.46	7.14e-05
f__Ruminococcaceae	0.39	0.000966
g__Ruminococcus	0.38	0.0013314
o__Clostridiales	0.29	0.021665
f__Erysipelotrichaceae	-0.25	0.0636
g__Roseburia	-0.22	0.118125
g__Akkermansia	0.19	0.175933
g__Phascolarctobacterium	0.17	0.231
g__Bifidobacterium	-0.13	0.473455
g__Blautia	-0.1	0.659647
g__[Ruminococcus]	-0.09	0.659647
g__[Eubacterium]	0.07	0.659647
g__Coprococcus	-0.07	0.659647
g__Prevotella	0.07	0.659647
g__Lachnospira	0.07	0.659647
g__Dorea	-0.06	0.665
g__Bacteroides	-0.06	0.679737
g__Collinsella	-0.04	0.7224
g__Dialister	-0.01	0.898
*: spearman rank correlation was determined for all genera with an average relative abundance of 0.1% or more. OTUs that could not be assigned up to the genus level were assigned to a dummy “genus” labeled with the most specific classification available for that OTUs. The first letter of each arrow indicated this level (g: genus, f: family, o: order).
**: p-value after FDR correction (Benjamini–Hochberg).
